# Supplementary material for: Nationwide Cross-Sectional Analysis of Mortality Trends in Patients with Sarcoidosis and Non-Ischemic Cardiovascular Disease—The Impact of Gender, Ethnicity, Geographical Location, and COVID-19 Pandemic
Source: J Clin Med. 2024 Dec 8;13(23):7463. doi: 10.3390/jcm13237463 (PMC11642065; doi:10.3390/jcm13237463)
Supplement: Supplementary file 1 [file jcm-13-07463-s001.zip]

Archive with 1 entries (1 files):
- jcm-3331429-supplementary.pdf
